# Supplementary material for: A Cross-Sectional Study of Salivary Cortisol, Alpha Amylase, and Measures of Psychological Distress in Children Undergoing Dental Procedures
Source: Children (Basel). 2025 Sep 16;12(9):1235. doi: 10.3390/children12091235 (PMC12468251; doi:10.3390/children12091235)
Supplement: Supplementary file 1 [file children-12-01235-s001.zip]

Archive with 1 entries (1 files):
- children-3844097-supplementary.pdf
